# Supplementary material for: Sociodemographic predictors of knowledge, mosquito bite patterns and protective behaviors concerning vector borne disease: The case of dengue fever in Chinese subtropical city, Hong Kong
Source: PLoS Negl Trop Dis. 2021 Jan 19;15(1):e0008993. doi: 10.1371/journal.pntd.0008993 (PMC7846016; doi:10.1371/journal.pntd.0008993)
Supplement: S1 Data — (XLSX) [file pntd.0008993.s001.xlsx]

## Sheet: Sheet1
S1 Data
Maps of ovitrap index and self-reported biting rate in August 2018
	District	Ovitrap (%)	Bitten (%)
	Central and Western	6.4667	10
	Eastern	4.9667	18
	Island	6.95	30
	Kowloon City	6.88	18
	Kwai Tsing	5.025	18
	Kwun Tong	15.85	18
	North	6.7	19
	Sai Kung	11.5667	17
	Sha Tin	11.05	17
	Sham Shui Po	3.3333	22
	Southern	4.6	9
	Tai Po	3.5	16
	Tsuen Wan	9.725	9
	Tuen Mun	4.3	20
	Wan Chai	5.5	13
	Wong Tai Sin	6.1667	16
	Yau Tsim Mong	11.4	22
	Yuen Long	5.8667	25
